# Supplementary material for: Cortical-limbic circuit dynamics of approach-avoidance conflict in humans
Source: Nat Commun. 2026 Mar 12;17:3867. doi: 10.1038/s41467-026-70287-5 (PMC13125241; doi:10.1038/s41467-026-70287-5)
Supplement: Supplementary file 4 — Source Data [file 41467_2026_70287_MOESM4_ESM.xlsx]

## Sheet: figure1_dots_plot
subject

## Sheet: figure1_experienced_emotions_pl
subject

## Sheet: figure1_last_away
trial_numeric

## Sheet: figure1_turnaround_reward_plot
last_away

## Sheet: figure2_app_avoid_combined_thet
subject

## Sheet: figure2_hfa_theta_power_profile
freq

## Sheet: figure3_differential_theta_df
subject

## Sheet: figure3_rising_falling_posterio
value

## Sheet: figure3_theta_coherence_across_
subject

## Sheet: figure4_granger_combined_plot
region

[truncated: 15 more sheets: figure4_summary_df, figure5_ghost_attack_lr_mfg_plo, figure6_chase_death_rmfg_plot, figure6_limbic_theta_plot, ids_sex, online_sex, Turn Distance ~ Reward Size, Trial Theta ~ App-Avd, Trial Theta ~ App-Return, Theta Coherence ~ Region, Theta Coherence ~ Time, Theta Coherence ~ Time x Region, Synchrony ~ Approach Time, Trial Theta ~ App Avd Attack, rMFG HFA ~ Time X Chase]
